# Supplementary material for: In-depth genome and pan-genome analysis of a metal-resistant bacterium Pseudomonas parafulva OS-1
Source: Front Microbiol. 2023 Jun 20;14:1140249. doi: 10.3389/fmicb.2023.1140249 (PMC10318148; doi:10.3389/fmicb.2023.1140249)
Supplement: Supplementary file 1 [file Data_Sheet_1.zip]

Archive with 16 entries (16 files):
- Figure_S1_a-d.JPEG
- Figure_S1_e-f.JPEG
- Figure_S1_g-h.JPEG
- Figure_S2.JPEG
- Figure_S3.JPEG
- Figure_S4.JPEG
- Figure_S5_a-b.JPEG
- Figure_S6_a-b.JPEG
- Figure_S6_c.JPEG
- Figure_S7.JPEG
- Figure_S8.JPEG
- Suppl. File_S1.XLSX
- Suppl. File_S2.XLSX
- Suppl. File_S3.XLSX
- Suppl. File_S4.XLSX
- Suppl. Tables.DOCX
