# Supplementary material for: In-depth genome and pan-genome analysis of a metal-resistant bacterium Pseudomonas parafulva OS-1
Source: Front Microbiol. 2023 Jun 20;14:1140249. doi: 10.3389/fmicb.2023.1140249 (PMC10318148; doi:10.3389/fmicb.2023.1140249)
Supplement: Supplementary file 1 [file Data_Sheet_1.zip › Suppl. File_S1.XLSX]

## Sheet: Overall
Annotation	%
Molecular Function	40.3141
Cellular Component	22.5131
Biological Process	37.1728

## Sheet: Biological Process
Biological Process	%
aerobic respiration	2.8169
aerobic respiration	1.40845
alkanesulfonate catabolic process	1.40845
arginine biosynthetic process	1.40845
aromatic amino acid family biosynthetic process	1.40845
aspartate biosynthetic process	1.40845
carbohydrate metabolic process	1.40845
carbon utilization	1.40845
cell division	1.40845
cellular respiration	2.8169
cellular response to antibiotic	1.40845
cellular response to DNA damage stimulus	1.40845
DNA recombination	2.8169
DNA replication proofreading	1.40845
DNA replication	1.40845
DNA replication, removal of RNA primer	1.40845
DNA-templated transcription elongation	1.40845
electron transport coupled proton transport	1.40845
fatty acid biosynthetic process	1.40845
generation of precursor metabolites and energy	1.40845
glycerophospholipid biosynthetic process	1.40845
heme biosynthetic process	1.40845
ion transport	1.40845
lactate oxidation	1.40845
leucine catabolic process	1.40845
lipid A metabolic process	1.40845
lipoprotein localization to outer membrane	1.40845
lipoprotein localization to outer membrane	1.40845
L-methionine salvage from methylthioadenosine	1.40845
L-phenylalanine biosynthetic process from chorismate via phenylpyruvate	1.40845
L-phenylalanine catabolic process	1.40845
lysine biosynthetic process via diaminopimelate	1.40845
molybdopterin cofactor biosynthetic process	2.8169
Mo-molybdopterin cofactor biosynthetic process	1.40845
NAD biosynthetic process	1.40845
negative regulation of single-species biofilm formation on inanimate substrate	1.40845
O antigen biosynthetic process	1.40845
para-aminobenzoic acid biosynthetic process	1.40845
peptidoglycan biosynthetic process	1.40845
peptidoglycan biosynthetic process	1.40845
peptidoglycan catabolic process	1.40845
peptidyl-glutamine methylation	1.40845
phosphoenolpyruvate-dependent sugar phosphotransferase system	1.40845
polyphosphate catabolic process	1.40845
positive regulation of single-species biofilm formation on inanimate substrate	1.40845
protein acetylation	1.40845
protein quality control for misfolded or incompletely synthesized proteins	1.40845
protein secretion by the type II secretion system	1.40845
protein secretion by the type III secretion system	1.40845
protein unfolding	1.40845
protoporphyrinogen IX biosynthetic process from glutamate	1.40845
putrescine biosynthetic process from arginine	1.40845
recombinational repair	2.8169
regulation of DNA-templated transcription	1.40845
regulation of DNA-templated transcription	1.40845
riboflavin biosynthetic process	1.40845
succinate metabolic process	1.40845
sulfate assimilation	1.40845
sulfate assimilation	1.40845
tetrahydrofolate interconversion	1.40845
thymine catabolic process	1.40845
translational termination	1.40845
transport	1.40845
trans-translation-dependent protein tagging	1.40845
tricarboxylic acid cycle	1.40845
UDP-N-acetylglucosamine biosynthetic process	1.40845

## Sheet: Molecular Function
Molecular Function	%
3'(2'),5'-bisphosphate nucleotidase activity(GO:0008441)	1.2987
3'-5' exonuclease activity(GO:0008408)	1.2987
3-dehydroquinate dehydratase activity(GO:0003855)	1.2987
4-amino-4-deoxychorismate synthase activity(GO:0046820)	1.2987
5-methyltetrahydropteroyltriglutamate-homocysteine S-methyltransferase activity(GO:0003871)	1.2987
aconitate hydratase activity(GO:0003994);2-methylisocitrate dehydratase activity(GO:0047456);4 iron, 4 sulfur cluster binding(GO:0051539)	1.2987
adenylyl-sulfate reductase activity(GO:0009973)	1.2987
agmatine deiminase activity(GO:0047632)	1.2987
alkanesulfonate monooxygenase activity(GO:0008726)	1.2987
arylesterase activity(GO:0004064);lysophospholipase activity(GO:0004622);acyl-CoA hydrolase activity(GO:0047617)	1.2987
ATP binding(GO:0005524);ATP hydrolysis activity(GO:0016887)	1.2987
ATPase-coupled cation transmembrane transporter activity(GO:0019829)	1.2987
ATP-dependent peptidase activity(GO:0004176)	2.5974
branched-chain-amino-acid transaminase activity(GO:0004084)	1.2987
CDP-diacylglycerol-glycerol-3-phosphate 3-phosphatidyltransferase activity(GO:0008444)	1.2987
chitin binding(GO:0008061)	1.2987
citrate (Si)-synthase activity(GO:0004108);citrate synthase activity(GO:0036440);2-methylcitrate synthase activity(GO:0050440)	1.2987
deoxyribonuclease activity(GO:0004536)	1.2987
diaminopimelate epimerase activity(GO:0008837)	1.2987
DNA binding(GO:0003677)	1.2987
DNA polymerase processivity factor activity(GO:0030337)	1.2987
dTDP-4-dehydrorhamnose 3,5-epimerase activity(GO:0008830);racemase and epimerase activity(GO:0016854)	1.2987
enoyl-[acyl-carrier-protein] reductase (NADH) activity(GO:0004318);trans-2-enoyl-CoA reductase (NAD+) activity(GO:0050343);NAD binding(GO:0051287)	1.2987
exodeoxyribonuclease V activity(GO:0008854)	1.2987
exodeoxyribonuclease V activity(GO:0008854);3'-5' DNA helicase activity(GO:0043138)	1.2987
exopolyphosphatase activity(GO:0004309);pyrophosphatase activity(GO:0016462)	1.2987
ferrochelatase activity(GO:0004325)	1.2987
ferrous iron binding(GO:0008198);ferric iron binding(GO:0008199)	1.2987
glutamate racemase activity(GO:0008881);amino-acid racemase activity(GO:0047661)	1.2987
glutamyl-tRNA reductase activity(GO:0008883)	1.2987
helicase activity(GO:0004386);endonuclease activity(GO:0004519);ATP binding(GO:0005524);exodeoxyribonuclease V activity(GO:0008854);single-stranded DNA helicase activity(GO:0017116);5'-3' DNA helicase activity(GO:0043139)	1.2987
homogentisate 1,2-dioxygenase activity(GO:0004411)	1.2987
hydroxymethylglutaryl-CoA lyase activity(GO:0004419)	1.2987
hydroxypyruvate reductase activity(GO:0016618)	1.2987
isocitrate lyase activity(GO:0004451)	1.2987
leucine dehydrogenase activity(GO:0050049)	1.2987
L-lactate dehydrogenase activity(GO:0004459)	1.2987
L-tyrosine:2-oxoglutarate aminotransferase activity(GO:0004838);transaminase activity(GO:0008483);pyridoxal phosphate binding(GO:0030170);identical protein binding(GO:0042802)	1.2987
lytic endotransglycosylase activity(GO:0008932)	1.2987
mechanosensitive ion channel activity(GO:0008381)	1.2987
methylmalonate-semialdehyde dehydrogenase (acylating) activity(GO:0004491);malonate-semialdehyde dehydrogenase (acetylating) activity(GO:0018478)	1.2987
methylthioribulose 1-phosphate dehydratase activity(GO:0046570)	1.2987
N2-acetyl-L-ornithine:2-oxoglutarate 5-aminotransferase activity(GO:0003992);pyridoxal phosphate binding(GO:0030170);identical protein binding(GO:0042802)	1.2987
N-acetylmuramoyl-L-alanine amidase activity(GO:0008745)	1.2987
NADH dehydrogenase (ubiquinone) activity(GO:0008137)	3.8961
NADH dehydrogenase activity(GO:0003954)	5.19481
NADH dehydrogenase activity(GO:0003954);4 iron, 4 sulfur cluster binding(GO:0051539)	1.2987
NADH dehydrogenase activity(GO:0003954);ubiquinone binding(GO:0048039)	1.2987
NADPH dehydrogenase activity(GO:0003959);methenyltetrahydrofolate cyclohydrolase activity(GO:0004477);methylenetetrahydrofolate dehydrogenase (NADP+) activity(GO:0004488);cyclohydrolase activity(GO:0019238)	1.2987
nicotinate-nucleotide diphosphorylase (carboxylating) activity(GO:0004514)	1.2987
nucleotidyltransferase activity(GO:0016779)	1.2987
oxidoreductase activity(GO:0016491)	1.2987
oxidoreductase activity, acting on the CH-OH group of donors, NAD or NADP as acceptor(GO:0016616)	1.2987
penicillin binding(GO:0008658);peptidoglycan glycosyltransferase activity(GO:0008955);serine-type D-Ala-D-Ala carboxypeptidase activity(GO:0009002);glycosyltransferase activity(GO:0016757)	1.2987
peptide-alanine-alpha-N-acetyltransferase activity(GO:0008999)	1.2987
peptidyl-prolyl cis-trans isomerase activity(GO:0003755)	1.2987
peptidyl-prolyl cis-trans isomerase activity(GO:0003755);ribosome binding(GO:0043022);protein folding chaperone(GO:0044183)	1.2987
phosphorelay response regulator activity(GO:0000156)	1.2987
protein-phosphocysteine-sugar phosphotransferase activity(GO:0090563)	1.2987
riboflavin synthase activity(GO:0004746)	1.2987
RNA binding(GO:0003723)	1.2987
RNA-DNA hybrid ribonuclease activity(GO:0004523)	1.2987
S-adenosylmethionine-dependent methyltransferase activity(GO:0008757);protein-glutamine N-methyltransferase activity(GO:0036009)	1.2987
transaldolase activity(GO:0004801);transketolase or transaldolase activity(GO:0016744)	1.2987
transcription cis-regulatory region binding(GO:0000976)	1.2987
transcription cis-regulatory region binding(GO:0000976);DNA-binding transcription factor activity(GO:0003700)	1.2987
translation release factor activity(GO:0003747)	1.2987
transmembrane transporter activity(GO:0022857)	1.2987
tRNA binding(GO:0000049);rRNA binding(GO:0019843);S-adenosylmethionine-dependent tRNA (m5U54) methyltransferase activity(GO:0030697)	1.2987
UDP-glycosyltransferase activity(GO:0008194);glycosyltransferase activity(GO:0016757)	1.2987
UDP-N-acetylglucosamine diphosphorylase activity(GO:0003977)	1.2987

## Sheet: Cellular Component
Cellular Component	%
cytoplasm	11.6279
cytoplasm	2.32558
cytosol	30.2326
cytosol	2.32558
DNA polymerase III, clamp loader complex	2.32558
excinuclease repair complex	2.32558
exodeoxyribonuclease V complex	4.65116
extracellular space	2.32558
Gram-negative-bacterium-type cell wall	2.32558
HslUV protease complex	2.32558
integral component of membrane	2.32558
integral component of plasma membrane	2.32558
integral component of plasma membrane	2.32558
intracellular anatomical structure	2.32558
NADH dehydrogenase complex	2.32558
plasma membrane respiratory chain complex I	9.30233
plasma membrane	11.6279
respiratory chain complex I	2.32558
tricarboxylic acid cycle enzyme complex	2.32558
