# Supplementary material for: In-depth genome and pan-genome analysis of a metal-resistant bacterium Pseudomonas parafulva OS-1
Source: Front Microbiol. 2023 Jun 20;14:1140249. doi: 10.3389/fmicb.2023.1140249 (PMC10318148; doi:10.3389/fmicb.2023.1140249)
Supplement: Supplementary file 1 [file Data_Sheet_1.zip › Suppl. File_S3.XLSX]

## Sheet: patric3_query
Evidence	Property	Source	Genome Name	BRC ID	RefSeq Locus Tag	Alt Locus Tag	Source ID	Source Organism	Gene	Product	Function	Classification	PubMed	Subject Coverage	Query Coverage	Identity	E-value
BLAT	Virulence Factor	VFDB	Pseudomonas sp. OS	fig|286.6382.peg.4001			VFG014984	Pseudomonas aeruginosa PAO1	algW	Outer membrane stress sensor protease DegS				84	85	80	1e-151
BLAT	Virulence Factor	VFDB	Pseudomonas sp. OS	fig|286.6382.peg.2362			VFG014694	Pseudomonas aeruginosa PAO1	motA	Flagellar motor rotation protein MotA				100	100	81	1e-128
BLAT	Virulence Factor	VFDB	Pseudomonas sp. OS	fig|286.6382.peg.2468			VFG000143	Pseudomonas aeruginosa PAO1	waaF	ADP-heptose--lipooligosaccharide heptosyltransferase II		Adherence,Endotoxin		97	96	84	1e-171
BLAT	Virulence Factor	VFDB	Pseudomonas sp. OS	fig|286.6382.peg.2466			VFG000139	Pseudomonas aeruginosa PAO1	waaG	UDP-glucose:(heptosyl) LPS alpha1,3-glucosyltransferase WaaG		Adherence,Endotoxin		99	98	81	1e-176
BLAT	Virulence Factor	VFDB	Pseudomonas sp. OS	fig|286.6382.peg.2465			VFG000140	Pseudomonas aeruginosa PAO1	waaP	Lipopolysaccharide core heptose(I) kinase RfaP		Adherence,Endotoxin		97	97	81	1e-125
BLAT	Virulence Factor	VFDB	Pseudomonas sp. OS	fig|286.6382.peg.1722			VFG000139	Pseudomonas aeruginosa PAO1	waaG	UDP-glucose:(heptosyl) LPS alpha1,3-glucosyltransferase WaaG		Adherence,Endotoxin		99	98	80	1e-174
BLAT	Virulence Factor	VFDB	Pseudomonas sp. OS	fig|286.6382.peg.1721			VFG000140	Pseudomonas aeruginosa PAO1	waaP	Lipopolysaccharide core heptose(I) kinase RfaP		Adherence,Endotoxin		97	97	81	1e-125
BLAT	Virulence Factor	VFDB	Pseudomonas sp. OS	fig|286.6382.peg.1724			VFG000143	Pseudomonas aeruginosa PAO1	waaF	ADP-heptose--lipooligosaccharide heptosyltransferase II		Adherence,Endotoxin		97	96	84	1e-171
BLAT	Virulence Factor	VFDB	Pseudomonas sp. OS	fig|286.6382.peg.4712			VFG001242	Pseudomonas aeruginosa PAO1	flgI	Flagellar P-ring protein FlgI		Adherence,Motility		96	96	88	1e-179
BLAT	Virulence Factor	VFDB	Pseudomonas sp. OS	fig|286.6382.peg.4786			VFG001252	Pseudomonas aeruginosa PAO1	fliG	Flagellar motor switch protein FliG		Adherence,Motility		97	97	87	1e-162
BLAT	Virulence Factor	VFDB	Pseudomonas sp. OS	fig|286.6382.peg.4771			VFG001242	Pseudomonas aeruginosa PAO1	flgI	Flagellar P-ring protein FlgI		Adherence,Motility		96	96	88	1e-179
BLAT	Virulence Factor	VFDB	Pseudomonas sp. OS	fig|286.6382.peg.4727			VFG001252	Pseudomonas aeruginosa PAO1	fliG	Flagellar motor switch protein FliG		Adherence,Motility		97	97	87	1e-162
BLAT	Virulence Factor	VFDB	Pseudomonas sp. OS	fig|286.6382.peg.4795			VFG001256	Pseudomonas aeruginosa PAO1	fliM	Flagellar motor switch protein FliM		Adherence,Motility		97	97	90	1e-166
BLAT	Virulence Factor	VFDB	Pseudomonas sp. OS	fig|286.6382.peg.4745			VFG001265	Pseudomonas aeruginosa PAO1	fleN	Flagellar synthesis regulator FleN		Adherence,Motility		96	97	92	1e-140
BLAT	Virulence Factor	VFDB	Pseudomonas sp. OS	fig|286.6382.peg.4729			VFG001254	Pseudomonas aeruginosa PAO1	fliI	Flagellum-specific ATP synthase FliI		Adherence,Motility		97	97	88	1e-222
BLAT	Virulence Factor	VFDB	Pseudomonas sp. OS	fig|286.6382.peg.4788			VFG001254	Pseudomonas aeruginosa PAO1	fliI	Flagellum-specific ATP synthase FliI		Adherence,Motility		97	97	87	1e-222
BLAT	Virulence Factor	VFDB	Pseudomonas sp. OS	fig|286.6382.peg.4739			VFG001259	Pseudomonas aeruginosa PAO1	fliP	Flagellar biosynthesis protein FliP		Adherence,Motility		93	95	81	1e-103
BLAT	Virulence Factor	VFDB	Pseudomonas sp. OS	fig|286.6382.peg.4804			VFG001265	Pseudomonas aeruginosa PAO1	fleN	Flagellar synthesis regulator FleN		Adherence,Motility		96	97	92	1e-140
BLAT	Virulence Factor	VFDB	Pseudomonas sp. OS	fig|286.6382.peg.4769			VFG001240	Pseudomonas aeruginosa PAO1	flgG	Flagellar basal-body rod protein FlgG		Adherence,Motility		100	100	85	1e-124
BLAT	Virulence Factor	VFDB	Pseudomonas sp. OS	fig|286.6382.peg.4736			VFG001256	Pseudomonas aeruginosa PAO1	fliM	Flagellar motor switch protein FliM		Adherence,Motility		99	99	89	1e-168
BLAT	Virulence Factor	VFDB	Pseudomonas sp. OS	fig|286.6382.peg.4710			VFG001240	Pseudomonas aeruginosa PAO1	flgG	Flagellar basal-body rod protein FlgG		Adherence,Motility		100	100	85	1e-124
BLAT	Virulence Factor	VFDB	Pseudomonas sp. OS	fig|286.6382.peg.1750			VFG001226	Pseudomonas aeruginosa PAO1	pilH	twitching motility protein PilH		Adherence,Twitching motility		89	89	80	3e-46
BLAT	Virulence Factor	VFDB	Pseudomonas sp. OS	fig|286.6382.peg.772			VFG000121	Pseudomonas aeruginosa PAO1	algU	RNA polymerase sigma factor RpoE		Antiphagocytosis,Serum resistance		99	99	90	2e-97
BLAT	Virulence Factor	VFDB	Pseudomonas sp. OS	fig|286.6382.peg.686			VFG000121	Pseudomonas aeruginosa PAO1	algU	RNA polymerase sigma factor RpoE		Antiphagocytosis,Serum resistance		99	99	90	2e-97
BLAT	Virulence Factor	VFDB	Pseudomonas sp. OS	fig|286.6382.peg.4535			VFG002070	Pseudomonas aeruginosa PAO1	hsiC1/vipB	T6SS component TssC (ImpC/VipB)		Secretion system,Type VI secretion system		15	100	94	1e-37
												Adherence (Endotoxins)	6
												Adherence (Motility)	13
												Adherence (Twitching motility)	1
												Antiphagocytosis (Serum resistance)	2
												Secretion system(T6SS)	1
